# Supplementary material for: The Aspergillus fumigatus Extracellular Polysaccharide Galactosaminogalactan Displays Context-Dependent Cooperative and Competitive Social Traits in Mixed Biofilms
Source: J Fungi (Basel). 2025 Sep 25;11(10):695. doi: 10.3390/jof11100695 (PMC12564968; doi:10.3390/jof11100695)
Supplement: Supplementary file 1 [file jof-11-00695-s001.zip]

Archive with 1 entries (1 files):
- jof-3882496-supplementary.pdf
